# Supplementary material for: MicroRNA expression analysis in the liver of high fat diet-induced obese mice
Source: Data Brief. 2016 Dec 1;9:1155–9. doi: 10.1016/j.dib.2016.11.081 (PMC5153443; doi:10.1016/j.dib.2016.11.081)
Supplement: Supplementary File 1 — HFD - upregulated miRNAs (Excel file: HFD - upregulated miRNAs.xlsx). [file mmc2.xlsx]

## Sheet: data2
ProbeID	microRNA	Fold change	Normal Fat Diet	High Fat Diet	b.p	Sequence	Accession	Alignments
20500241	mmu-miR-15b-5p	1.62549	8.31374	9.01462	22	UAGCAGCACAUCAUGGUUUACA	MIMAT0000124	chr3:69009775-69009796 (+)
20500245	mmu-miR-27b-5p	2.22795	2.29646	3.45218	22	AGAGCUUAGCUGAUUGGUGAAC	MIMAT0004522	chr13:63300718-63300739 (+)
20500252	mmu-miR-30b-3p	1.88685	3.10191	4.01789	22	CUGGGAUGUGGAUGUUUACGUC	MIMAT0004524	chr15:68337431-68337452 (-)
20500261	mmu-miR-125a-5p	2.15287	8.34043	9.44669	24	UCCCUGAGACCCUUUAACCUGUGA	MIMAT0000135	chr17:17830817-17830840 (+)
20500276	mmu-miR-132-3p	2.15242	5.45354	6.5595	22	UAACAGUCUACAGCCAUGGUCG	MIMAT0000144	chr11:75173723-75173744 (+)
20500282	mmu-miR-135a-1-3p	3.71256	1.7854	3.67782	22	UAUAGGGAUUGGAGCCGUGGCG	MIMAT0004531	chr9:106154179-106154200 (+)
20500290	mmu-miR-140-3p	1.73735	7.48928	8.28618	21	UACCACAGGGUAGAACCACGG	MIMAT0000152	chr8:107551288-107551308 (+)
20500301	mmu-miR-149-5p	16.2799	3.57999	7.60501	23	UCUGGCUCCGUGUCUUCACUCCC	MIMAT0000159	chr1:92850381-92850403 (+)
20500302	mmu-miR-149-3p	1.72126	9.58235	10.3658	22	GAGGGAGGGACGGGGGCGGUGC	MIMAT0016990	chr1:92850421-92850442 (+)
20500304	mmu-miR-150-3p	1.94803	2.00621	2.96823	22	CUGGUACAGGCCUGGGGGAUAG	MIMAT0004535	chr7:45121798-45121819 (+)
20500305	mmu-miR-151-5p	1.66375	9.33687	10.0713	21	UCGAGGAGCUCACAGUCUAGU	MIMAT0004536	chr15:73254855-73254875 (-)
20500306	mmu-miR-151-3p	1.93674	6.74138	7.69501	21	CUAGACUGAGGCUCCUUGAGG	MIMAT0000161	chr15:73254820-73254840 (-)
20500313	mmu-miR-155-5p	1.76011	3.12539	3.94106	23	UUAAUGCUAAUUGUGAUAGGGGU	MIMAT0000165	chr16:84714143-84714165 (+)
20500363	mmu-miR-181a-5p	2.21783	5.82519	6.97434	23	AACAUUCAACGCUGUCGGUGAGU	MIMAT0000210	chr1:137966468-137966490 (+) // chr2:38852741-38852763 (+)
20500367	mmu-miR-183-5p	1.51202	1.61631	2.21278	22	UAUGGCACUGGUAGAAUUCACU	MIMAT0000212	chr6:30169711-30169732 (-)
20500371	mmu-miR-185-5p	1.64406	9.23868	9.95595	22	UGGAGAGAAAGGCAGUUCCUGA	MIMAT0000214	chr16:18327438-18327459 (-)
20500377	mmu-miR-188-5p	1.70606	1.69171	2.46238	21	CAUCCCUUGCAUGGUGGAGGG	MIMAT0000217	chrX:7248031-7248051 (-)
20500387	mmu-miR-193a-5p	1.77907	6.94048	7.7716	22	UGGGUCUUUGCGGGCAAGAUGA	MIMAT0004544	chr11:79711975-79711996 (+)
20500392	mmu-miR-195a-3p	2.16901	1.73034	2.84738	22	CCAAUAUUGGCUGUGCUGCUCC	MIMAT0017000	chr11:70235100-70235121 (+)
20500401	mmu-miR-200b-5p	1.70394	1.24857	2.01745	22	CAUCUUACUGGGCAGCAUUGGA	MIMAT0004545	chr4:156055721-156055742 (-)
20500639	mmu-miR-295-3p	1.55085	1.55151	2.18457	23	AAAGUGCUACUACUUUUGAGUCU	MIMAT0000373	chr7:3220815-3220837 (+)
20500641	mmu-miR-296-3p	1.78519	1.88536	2.72144	22	GAGGGUUGGGUGGAGGCUCUCC	MIMAT0004576	chr2:174267058-174267079 (-)
20500642	mmu-miR-297a-5p	1.5786	1.60521	2.26385	22	AUGUAUGUGUGCAUGUGCAUGU	MIMAT0000375	chr2:10472264-10472285 (+) // chr2:10515830-10515851 (+) // chr2:10517077-10517098 (+) // chr7:10958477-10958498 (-)
20500658	mmu-let-7d-3p	2.36909	2.21216	3.45649	22	CUAUACGACCUGCUGCCUUUCU	MIMAT0000384	chr13:48536024-48536045 (-)
20500662	mmu-miR-106b-3p	1.51243	3.97669	4.57356	22	CCGCACUGUGGGUACUUGCUGC	MIMAT0004582	chr5:138165746-138165767 (-)
20500851	mmu-miR-19b-2-5p	1.80067	0.90858	1.75711	24	AGUUUUGCAGAUUUGCAGUUCAGC	MIMAT0017010	chrX:52742033-52742056 (-)
20500864	mmu-miR-196a-2-3p	1.58873	1.06374	1.73161	22	UCGGCAACAAGAAACUGCCUGA	MIMAT0004618	chr15:102973401-102973422 (+)
20500895	mmu-miR-23a-5p	1.72734	2.12687	2.91542	22	GGGGUUCCUGGGGAUGGGAUUU	MIMAT0017019	chr8:84208527-84208548 (+)
20500913	mmu-miR-93-3p	1.78735	2.43575	3.27357	22	ACUGCUGAGCUAGCACUUCCCG	MIMAT0004636	chr5:138165536-138165557 (-)
20500916	mmu-miR-34a-5p	5.22855	4.07094	6.45735	22	UGGCAGUGUCUUAGCUGGUUGU	MIMAT0000542	chr4:150068473-150068494 (+)
20500926	mmu-miR-322-5p	1.64228	2.03262	2.74832	22	CAGCAGCAAUUCAUGUUUUGGA	MIMAT0000548	chrX:53054306-53054327 (-)
20500936	mmu-miR-324-5p	2.02911	3.59678	4.61762	23	CGCAUCCCCUAGGGCAUUGGUGU	MIMAT0000555	chr11:70012060-70012082 (+)
20500941	mmu-miR-325-3p	1.55345	1.37026	2.00574	22	UUUAUUGAGCACCUCCUAUCAA	MIMAT0004640	chrX:105379105-105379126 (-)
20500943	mmu-miR-326-3p	2.04209	2.81669	3.84673	21	CCUCUGGGCCCUUCCUCCAGU	MIMAT0000559	chr7:99552328-99552348 (+)
20500952	mmu-miR-328-3p	2.20028	5.33805	6.47574	22	CUGGCCCUCUCUGCCCUUCCGU	MIMAT0000565	chr8:105308379-105308400 (-)
20500955	mmu-miR-329-5p	1.62324	1.46227	2.16114	22	AGAGGUUUUCUGGGUCUCUGUU	MIMAT0017032	chr12:109713503-109713524 (+)
20500959	mmu-miR-330-5p	1.62324	1.59069	2.28957	22	UCUCUGGGCCUGUGUCUUAGGC	MIMAT0004642	chr7:19181486-19181507 (+)
20500960	mmu-miR-330-3p	2.3593	2.00574	3.2441	23	GCAAAGCACAGGGCCUGCAGAGA	MIMAT0000569	chr7:19181525-19181547 (+)
20500984	mmu-miR-339-5p	2.13631	4.35424	5.44937	23	UCCCUGUCCUCCAGGAGCUCACG	MIMAT0000584	chr5:139369708-139369730 (-)
20500988	mmu-miR-340-5p	1.54183	1.63323	2.25787	22	UUAUAAAGCAAUGAGACUGAUU	MIMAT0004651	chr11:50069720-50069741 (+)
20500992	mmu-miR-341-3p	1.5155	1.45992	2.05972	21	UCGGUCGAUCGGUCGGUCGGU	MIMAT0000588	chr12:109611556-109611576 (+)
20500996	mmu-miR-342-3p	1.50238	8.30801	8.89526	23	UCUCACACAGAAAUCGCACCCGU	MIMAT0000590	chr12:108658680-108658702 (+)
20501005	mmu-miR-345-3p	1.88178	3.2833	4.1954	22	CCUGAACUAGGGGUCUGGAGAC	MIMAT0004656	chr12:108837027-108837048 (+)
20501023	mmu-miR-351-3p	2.00876	1.78571	2.79201	21	GGUCAAGAGGCGCCUGGGAAC	MIMAT0017042	chrX:53053276-53053296 (-)
20501095	mmu-miR-28a-5p	1.55479	6.57056	7.20728	22	AAGGAGCUCACAGUCUAUUGAG	MIMAT0000653	chr16:24827868-24827889 (+)
20501096	mmu-miR-28a-3p	1.86745	5.97552	6.87659	22	CACUAGAUUGUGAGCUGCUGGA	MIMAT0004661	chr16:24827908-24827929 (+)
20501104	mmu-miR-200c-3p	1.51444	5.18271	5.7815	23	UAAUACUGCCGGGUAAUGAUGGA	MIMAT0000657	chr6:124718324-124718346 (-)
20501106	mmu-miR-210-3p	1.75008	3.95498	4.7624	22	CUGUGCGUGUGACAGCGGCUGA	MIMAT0000658	chr7:141221407-141221428 (-)
20501108	mmu-miR-212-3p	3.23317	2.58964	4.28259	22	UAACAGUCUCCAGUCACGGCCA	MIMAT0000659	chr11:75173443-75173464 (+)
20501111	mmu-miR-214-3p	2.11078	6.0609	7.13867	22	ACAGCAGGCACAGACAGGCAGU	MIMAT0000661	chr1:162223438-162223459 (+)
20501127	mmu-miR-211-3p	5.83035	5.06557	7.60916	21	GCAAGGACAGCAAAGGGGGGC	MIMAT0017059	chr7:64205868-64205888 (+)
20501141	mmu-miR-181b-5p	2.96961	3.79852	5.36879	23	AACAUUCAUUGCUGUCGGUGGGU	MIMAT0000673	chr1:137966650-137966672 (+) // chr2:38853845-38853867 (+)
20501152	mmu-miR-7b-3p	1.5155	1.30621	1.906	22	CAACAAGUCACAGCCAGCCUCA	MIMAT0017071	chr17:56243055-56243076 (+)
20501156	mmu-miR-194-2-3p	1.69684	6.48214	7.24499	22	CCAGUGGGGCUGCUGUUAUCUG	MIMAT0017073	chr19:6264694-6264715 (+)
20501255	mmu-miR-375-3p	1.51202	1.46158	2.05806	22	UUUGUUCGUUCGGCUCGCGUGA	MIMAT0000739	chr1:74900661-74900682 (-)
20501261	mmu-miR-378a-3p	1.54085	9.85009	10.4738	21	ACUGGACUUGGAGUCAGAAGG	MIMAT0003151	chr18:61397838-61397858 (-)
20501270	mmu-miR-383-5p	1.66335	2.03786	2.77196	22	AGAUCAGAAGGUGACUGUGGCU	MIMAT0000748	chr8:38252178-38252199 (-)
20501789	mmu-miR-410-3p	1.5155	1.26149	1.86128	21	AAUAUAACACAGAUGGCCUGU	MIMAT0001091	chr12:109743764-109743784 (+)
20501797	mmu-miR-370-3p	1.51202	1.61631	2.21278	22	GCCUGCUGGGGUGGAACCUGGU	MIMAT0001095	chr12:109618305-109618326 (+)
20502128	mmu-miR-425-3p	2.13554	2.84738	3.94198	21	AUCGGGAAUGUCGUGUCCGCC	MIMAT0001342	chr9:108568830-108568850 (+)
20502355	mmu-miR-448-5p	1.68533	1.05324	1.80627	22	GAACAUCCUGCAUAGUGCUGCC	MIMAT0017176	chrX:147158221-147158242 (+)
20502365	mmu-miR-365-2-5p	1.55345	2.14954	2.78502	23	AGGGACUUUCAGGGGCAGCUGUG	MIMAT0017179	chr11:79726428-79726450 (+)
20503024	mmu-miR-468-3p	1.93521	1.57568	2.52817	23	UAUGACUGAUGUGCGUGUGUCUG	MIMAT0002109	chr6:81896602-81896624 (-)
20503909	mmu-miR-532-5p	1.62701	5.87248	6.5747	22	CAUGCCUUGAGUGUAGGACCGU	MIMAT0002889	chrX:7248456-7248477 (-)
20503910	mmu-miR-532-3p	3.81855	3.89961	5.83263	22	CCUCCCACACCCAAGGCUUGCA	MIMAT0004781	chrX:7248419-7248440 (-)
20504144	mmu-miR-483-5p	3.17816	2.09111	3.7593	22	AAGACGGGAGAAGAGAAGGGAG	MIMAT0004782	chr7:142654968-142654989 (-)
20504158	mmu-miR-484	3.47237	3.22377	5.01969	22	UCAGGCUCAGUCCCCUCCCGAU	MIMAT0003127	chr16:14159630-14159651 (+)
20504161	mmu-miR-486-5p	1.57628	7.3947	8.05122	22	UCCUGUACUGAGCUGCCCCGAG	MIMAT0003130	chr8:23142587-23142608 (+)
20504224	mmu-miR-376c-3p	1.86126	1.46029	2.35657	21	AACAUAGAGGAAAUUUCACGU	MIMAT0003183	chr12:109722770-109722790 (+)
20504483	mmu-miR-302d-5p	1.75028	1.30584	2.11342	23	ACUUUAACAUGGAGGCACUUGCU	MIMAT0017225	chr3:127545629-127545651 (+)
20504596	mmu-miR-1224-5p	3.40044	5.62322	7.38895	21	GUGAGGACUGGGGAGGUGGAG	MIMAT0005460	chr16:20604452-20604472 (+)
20504599	mmu-miR-1247-3p	1.97537	5.07993	6.06205	21	CGGGAACGUCGAGACUGGAGC	MIMAT0014801	chr12:110278058-110278078 (-)
20504605	mmu-miR-744-3p	1.78735	2.21278	3.0506	22	CUGUUGCCACUAACCUCAACCU	MIMAT0004820	chr11:65734742-65734763 (-)
20504620	mmu-miR-671-5p	2.91598	3.16844	4.71242	23	AGGAAGCCCUGGAGGGGCUGGAG	MIMAT0003731	chr5:24592132-24592154 (+)
20504621	mmu-miR-671-3p	1.62963	3.21006	3.91461	21	UCCGGUUCUCAGGGCUCCACC	MIMAT0004821	chr5:24592171-24592191 (+)
20504624	mmu-miR-1843a-5p	1.53599	4.83054	5.44971	21	UAUGGAGGUCUCUGUCUGACU	MIMAT0014805	chr12:80391654-80391674 (-)
20504631	mmu-miR-770-3p	1.50966	1.78205	2.37628	22	CGUGGGCCUGACGUGGAGCUGG	MIMAT0003891	chr12:109563744-109563765 (+)
20504651	mmu-miR-3058-3p	1.54183	1.5335	2.15814	21	UUCCUGUCAGCCGUGGGUGCC	MIMAT0014814	chr10:95559244-95559264 (-)
20504652	mmu-miR-3099-5p	1.73465	1.2501	2.04475	21	CCAGCUUCCUUCCAGCCCUUG	MIMAT0014815	chr7:6803600-6803620 (+)
20504653	mmu-miR-3099-3p	1.51202	1.58061	2.17708	22	UAGGCUAGAGAGAGGUUGGGGA	MIMAT0014816	chr7:6803638-6803659 (+)
20504657	mmu-miR-669a-5p	2.31995	1.1473	2.36139	24	AGUUGUGUGUGCAUGUUCAUGUCU	MIMAT0003477	chr2:10474460-10474483 (+) // chr2:10476872-10476895 (+) // chr2:10503806-10503829 (+) // chr2:10510185-10510208 (+) // chr2:10479330-10479353 (+) // chr2:10481776-10481799 (+) // chr2:10484211-10484234 (+) // chr2:10486668-10486691 (+) // chr2:10491581-10491604 (+) // chr2:10494043-10494066 (+) // chr2:10498926-10498949 (+) // chr2:10501354-10501377 (+)
20504669	mmu-miR-674-5p	1.69976	6.70488	7.47022	22	GCACUGAGAUGGGAGUGGUGUA	MIMAT0003740	chr2:117185151-117185172 (+)
20504670	mmu-miR-674-3p	2.44351	3.86437	5.15332	22	CACAGCUCCCAUCUCAGAACAA	MIMAT0003741	chr2:117185186-117185207 (+)
20504679	mmu-miR-423-5p	1.58192	5.42516	6.08683	23	UGAGGGGCAGAGAGCGAGACUUU	MIMAT0004825	chr11:77078122-77078144 (-)
20504680	mmu-miR-423-3p	1.86599	6.04047	6.94041	23	AGCUCGGUCUGAGGCCCCUCAGU	MIMAT0003454	chr11:77078086-77078108 (-)
20504697	mmu-miR-691	1.86403	2.63743	3.53586	22	AUUCCUGAAGAGAGGCAGAAAA	MIMAT0003470	chr16:74342005-74342026 (-)
20504717	mmu-miR-455-5p	1.53291	2.8117	3.42797	22	UAUGUGCCUUUGGACUACAUCG	MIMAT0003485	chr4:63256867-63256888 (+)
20504718	mmu-miR-455-3p	2.71803	8.22044	9.663	21	GCAGUCCACGGGCAUAUACAC	MIMAT0003742	chr4:63256904-63256924 (+)
20504722	mmu-miR-698-5p	1.62871	1.80627	2.51	21	UGUGGGUGGGACAGGGAUGUU	MIMAT0022930	chr4:124743818-124743838 (+)
20504725	mmu-miR-700-3p	2.51247	3.58752	4.91662	21	CACGCGGGAACCGAGUCCACC	MIMAT0003490	chr4:135416561-135416581 (-)
20504728	mmu-miR-702-5p	1.88579	1.73856	2.65373	21	GUGAGUGGGGUGGUUGGCAUG	MIMAT0022931	chr5:136991442-136991462 (+)
20504732	mmu-miR-705	1.88677	5.47375	6.38967	20	GGUGGGAGGUGGGGUGGGCA	MIMAT0003495	chr6:85336341-85336360 (-)
20504737	mmu-miR-709	1.65958	13.1119	13.8427	19	GGAGGCAGAGGCAGGAGGA	MIMAT0003499	chr8:84086167-84086185 (+)
20504740	mmu-miR-712-5p	1.85793	2.11918	3.01287	21	CUCCUUCACCCGGGCGGUACC	MIMAT0003502	---
20504743	mmu-miR-714	2.01945	2.51388	3.52784	21	CGACGAGGGCCGGUCGGUCGC	MIMAT0003505	---
20504745	mmu-miR-500-3p	2.29518	4.31961	5.51822	22	AAUGCACCUGGGCAAGGGUUCA	MIMAT0003507	chrX:7237695-7237716 (-)
20504747	mmu-miR-501-3p	1.73634	3.5764	4.37245	22	AAUGCACCCGGGCAAGGAUUUG	MIMAT0003509	chrX:7241270-7241291 (-)
20504751	mmu-miR-505-5p	2.85118	3.14411	4.65567	23	GGGAGCCAGGAAGUAUUGAUGUU	MIMAT0017259	chrX:60394451-60394473 (-)
20505073	mmu-miR-676-3p	2.68483	5.99936	7.42419	21	CCGUCCUGAGGUUGUUGAGCU	MIMAT0003782	chrX:100381151-100381171 (+)
20505648	mmu-miR-181d-5p	1.52274	2.22675	2.83342	23	AACAUUCAUUGUUGUCGGUGGGU	MIMAT0004324	chr8:84178759-84178781 (-)
20505686	mmu-miR-874-3p	1.80413	2.77954	3.63085	22	CUGCCCUGGCCCGAGGGACCGA	MIMAT0004853	chr13:58023135-58023156 (-)
20505702	mmu-miR-421-3p	1.5786	3.10958	3.76822	23	AUCAACAGACAUUAAUUGGGCGC	MIMAT0004869	chrX:103572930-103572952 (-)
20505706	mmu-miR-465c-5p	1.5155	1.2362	1.836	22	UAUUUAGAAUGGCGCUGAUCUG	MIMAT0004873	chrX:66826004-66826025 (-) // chrX:66832566-66832587 (-)
20505710	mmu-miR-466c-5p	2.0924	1.27844	2.3436	24	UGAUGUGUGUGUGCAUGUACAUAU	MIMAT0004877	chr2:10481544-10481567 (+) // chr2:10483979-10484002 (+)
20505714	mmu-miR-466f-5p	1.5525	1.46432	2.09892	22	UACGUGUGUGUGCAUGUGCAUG	MIMAT0004881	chr2:10466954-10466975 (+) // chr2:10468685-10468706 (+) // chr2:10471963-10471984 (+)
20505719	mmu-miR-467c-5p	1.55345	1.37026	2.00574	22	UAAGUGCGUGCAUGUAUAUGUG	MIMAT0004885	chr2:10473941-10473962 (+)
20505726	mmu-miR-504-3p	2.5512	2.43595	3.78713	22	AGGGAGAGCAGGGCAGGGUUUC	MIMAT0017277	chrX:59097669-59097690 (-)
20505730	mmu-miR-574-5p	2.46831	1.3198	2.62333	23	UGAGUGUGUGUGUGUGAGUGUGU	MIMAT0004893	chr5:64970328-64970350 (+)
20505731	mmu-miR-574-3p	2.45484	6.85575	8.15138	22	CACGCUCAUGCACACACCCACA	MIMAT0004894	chr5:64970364-64970385 (+)
20505737	mmu-miR-92b-3p	2.81464	2.6482	4.14116	22	UAUUGCACUCGUCCCGGCCUCC	MIMAT0004899	chr3:89227126-89227147 (-)
20506719	mmu-miR-669k-5p	1.85868	1.02216	1.91644	25	UGUGCAUGUGUGUAUAGUUGUGUGC	MIMAT0017323	chr2:10475318-10475342 (+)
20506724	mmu-miR-466i-5p	1.78519	1.7401	2.57617	20	UGUGUGUGUGUGUGUGUGUG	MIMAT0017325	chr13:17747525-17747544 (+)
20506728	mmu-miR-1187	1.71224	1.72088	2.49676	23	UAUGUGUGUGUGUAUGUGUGUAA	MIMAT0005837	chr5:82798964-82798986 (-)
20506730	mmu-miR-669f-5p	1.87374	1.93751	2.84344	24	AGUUGUGUGUGCAUGUGCAUGUGU	MIMAT0017327	chr2:10467248-10467271 (+)
20506753	mmu-miR-1197-3p	1.5155	1.20648	1.80627	21	UAGGACACAUGGUCUACUUCU	MIMAT0005858	chr12:109712396-109712416 (+)
20506754	mmu-miR-1198-5p	1.86104	3.93427	4.83038	22	UAUGUGUUCCUGGCUGGCUUGG	MIMAT0005859	chrX:7807142-7807163 (+)
20509207	mmu-miR-1897-5p	1.62324	1.78374	2.48261	22	CUUUGGAUGGAGAAAGAGGGGG	MIMAT0007864	chr3:34638474-34638495 (+)
20509210	mmu-miR-1895	3.17783	4.37625	6.04429	22	CCCCCGAGGAGGACGAGGAGGA	MIMAT0007867	chr3:134240515-134240536 (-)
20509214	mmu-miR-1892	1.91289	5.44008	6.37583	22	AUUUGGGGACGGGAGGGAGGAU	MIMAT0007871	chr12:54645943-54645964 (-)
20509215	mmu-miR-1906	2.69057	2.84594	4.27385	22	UGCAGCAGCCUGAGGCAGGGCU	MIMAT0007872	chr12:109544588-109544609 (+) // chrX:88759485-88759506 (-)
20509221	mmu-miR-1894-3p	2.03533	3.68055	4.70582	22	GCAAGGGAGAGGGUGAAGGGAG	MIMAT0007878	chr17:35917938-35917959 (+)
20510731	mmu-miR-1931	2.21315	3.64714	4.79324	22	AUGCAAGGGCUGGUGCGAUGGC	MIMAT0009394	chr10:93162879-93162900 (+)
20510739	mmu-miR-1940	1.78735	2.45836	3.29617	27	AUGGAGGACUGAGAAGGUGGAGCAGUU	MIMAT0009404	chr13:95330599-95330625 (+)
20510747	mmu-miR-1306-3p	2.21348	1.54226	2.68857	21	ACGUUGGCUCUGGUGGUGAUG	MIMAT0009411	chr16:18284248-18284268 (-)
20510752	mmu-miR-1948-3p	2.43169	5.65285	6.93481	22	UUUAGGCAGAGCACUCGUACAG	MIMAT0009415	chr18:12714862-12714883 (+)
20510755	mmu-miR-669l-5p	1.87374	1.22724	2.13317	22	AGUUGUGUGUGCAUGUAUAUGU	MIMAT0009418	chr2:10468989-10469010 (+)
20510757	mmu-miR-669m-5p	1.78735	1.90267	2.74049	23	UGUGUGCAUGUGCAUGUGUGUAU	MIMAT0017346	chr2:10512814-10512836 (+) // chr2:10513457-10513479 (+)
20510767	mmu-miR-669n	1.74021	1.32969	2.12895	20	AUUUGUGUGUGGAUGUGUGU	MIMAT0009427	chr3:115979905-115979924 (+)
20510778	mmu-miR-1966-3p	2.1583	0.877632	1.98753	23	UUUCUGACUCAACUCUCCCUUAG	MIMAT0022952	chr8:105615521-105615543 (+)
20510780	mmu-miR-1968-5p	1.62324	1.72761	2.42648	24	UGCAGCUGUUAAGGAUGGUGGACU	MIMAT0009441	chr8:13189068-13189091 (-)
20510783	mmu-miR-1946b	1.62324	2.40304	3.10192	26	GCCGGGCAGUGGUGGCACAUGCUUUU	MIMAT0009443	chr9:21613452-21613477 (-)
20510805	mmu-miR-1981-5p	2.06	5.05058	6.09322	24	GUAAAGGCUGGGCUUAGACGUGGC	MIMAT0009458	chr1:184822465-184822488 (-)
20510807	mmu-miR-1982-5p	4.09412	2.40384	4.4374	20	UUGGGAGGGUCCUGGGGAGG	MIMAT0009459	chr10:80828808-80828827 (+)
20511664	mmu-miR-2137	2.467	10.8798	12.1826	21	GCCGGCGGGAGCCCCAGGGAG	MIMAT0011213	chrX:72992113-72992133 (+)
20513659	mmu-miR-664-5p	1.65907	3.42598	4.15636	21	CUGGCUGGGGAAAAUGACUGG	MIMAT0017353	chr1:185242975-185242995 (+)
20514164	mmu-miR-2861	2.48205	9.77365	11.0852	19	GGGGCCUGGCGGCGGGCGG	MIMAT0013803	chr2:32712819-32712837 (-)
20515380	mmu-miR-3064-3p	1.80067	1.32781	2.17635	22	UGCCACACUGCAACACCUUACA	MIMAT0014835	chr11:106782695-106782716 (-)
20515397	mmu-miR-3072-5p	2.72698	4.78111	6.22841	22	AGGGACCCCGAGGGAGGGCAGG	MIMAT0014852	chr12:109747893-109747914 (+)
20515403	mmu-miR-3075-5p	1.54183	1.39659	2.02123	21	UGUCUGGGAGCAGCCAAGGAC	MIMAT0014858	chr14:25534451-25534471 (+)
20515407	mmu-miR-3077-5p	2.45695	8.06084	9.35771	25	CUGCGGACGGGUGGGCGGGCAGGCC	MIMAT0014862	chr14:57798424-57798448 (+)
20515417	mmu-miR-3082-5p	2.57108	1.22482	2.58719	22	GACAGAGUGUGUGUGUCUGUGU	MIMAT0014872	chr17:25831406-25831427 (-)
20515427	mmu-miR-466m-5p	1.78735	1.90267	2.74049	23	UGUGUGCAUGUGCAUGUGUGUAU	MIMAT0014882	chr2:10466677-10466699 (+)
20515428	mmu-miR-466m-3p	1.58873	1.37569	2.04357	22	UACAUACACACAUACACACGCA	MIMAT0014883	chr2:10466713-10466734 (+)
20515432	mmu-miR-669p-5p	2.31995	1.1473	2.36139	24	AGUUGUGUGUGCAUGUUCAUGUCU	MIMAT0014889	chr2:10489130-10489153 (+) // chr2:10496511-10496534 (+)
20515474	mmu-miR-3102-5p	1.79706	4.84243	5.68807	22	GUGAGUGGCCAGGGUGGGGCUG	MIMAT0014933	chr7:100882388-100882409 (-)
20515475	mmu-miR-3102-5p.2-5p	1.882	3.61504	4.5273	21	GGUGGUGCAGGCAGGAGAGCC	MIMAT0014934	chr7:100882367-100882387 (-)
20515480	mmu-miR-3104-5p	1.67525	4.72409	5.46847	25	UAGGGGGCAGGAGCCGGAGCCCUCU	MIMAT0014939	chr7:141992180-141992204 (+)
20515484	mmu-miR-3107-5p	1.57628	7.3947	8.05122	22	UCCUGUACUGAGCUGCCCCGAG	MIMAT0014943	chr8:23142627-23142648 (-)
20515485	mmu-miR-3107-3p	1.62963	2.36359	3.06813	20	CGGGGCAGCUCAGUACAGGA	MIMAT0014944	chr8:23142587-23142606 (-)
20516314	mmu-miR-3472	3.91318	2.38851	4.35685	25	UAAUAGCCAGAAGCUGGAAGGAACC	MIMAT0015643	chrX:145039390-145039414 (+)
20516315	mmu-miR-3473a	1.7778	3.24647	4.07655	18	UGGAGAGAUGGCUCAGCA	MIMAT0015645	chrX:162874920-162874937 (-)
20519047	mmu-miR-3960	1.85546	10.561	11.4528	20	GGCGGCGGCGGAGGCGGGGG	MIMAT0019336	chr2:32712907-32712926 (-)
20519081	mmu-miR-3473b	1.71785	9.13121	9.91182	20	GGGCUGGAGAGAUGGCUCAG	MIMAT0020367	chr10:41670774-41670793 (+)
20520361	mmu-miR-5107-5p	1.56387	6.79569	7.44081	21	UGGGCAGAGGAGGCAGGGACA	MIMAT0020615	chr18:60812086-60812106 (+)
20520364	mmu-miR-5110	1.53741	3.07972	3.70023	25	GGAGGAGGUAGAGGGUGGUGGAAUU	MIMAT0020618	chr11:85760675-85760699 (-)
20520365	mmu-miR-5112	2.08372	7.52614	8.5853	19	UAGCUCAGCGGGAGAGCAC	MIMAT0020620	chr18:82720291-82720309 (+)
20520371	mmu-miR-5120	2.05784	1.19072	2.23186	23	UUUGGGGCUGUGGUGCCACCAGC	MIMAT0020628	chr4:44607536-44607558 (-)
20520373	mmu-miR-5122	4.32326	2.91899	5.03111	20	CCGCGGGACCCGGGGCUGUG	MIMAT0020630	chr4:133369784-133369803 (+)
20520375	mmu-miR-3473d	2.35899	2.29769	3.53586	24	CCACUGAGCCACUUUCCAGCCCUU	MIMAT0020632	chr8:111016498-111016521 (-)
20520381	mmu-miR-5126	1.96954	11.6415	12.6194	22	GCGGGCGGGGCCGGGGGCGGGG	MIMAT0020637	chr1:84695890-84695911 (+)
20520386	mmu-miR-5130	3.11477	7.15691	8.79603	24	CUGGAGCGCGCGGGCGAGGCAGGC	MIMAT0020641	chr14:102982608-102982631 (-)
20520388	mmu-miR-5132-5p	2.01199	2.51087	3.51949	21	GCGUGGGGUGGUGGACUCAGG	MIMAT0020643	chrX:74023571-74023591 (-)
20520393	mmu-miR-5135	1.66335	2.1541	2.8882	24	AGGUCUAGGUGGCAAGGGCGUCCU	MIMAT0020646	chr12:76533143-76533166 (-)
20521898	mmu-miR-1231-5p	1.90023	5.59457	6.52075	23	UCUGGGCAGAGCUGCAGGAGAGA	MIMAT0022357	chr1:135454661-135454683 (-)
20521913	mmu-miR-5622-3p	2.90899	1.79447	3.33499	22	CUUAGCUGGGUAGUGGUGGUGC	MIMAT0022372	chr2:152865105-152865126 (+)
20521919	mmu-miR-5624-3p	1.69232	1.19718	1.95618	22	UUAAGGCAGAGUUUACAAUAGG	MIMAT0022378	chr13:93790816-93790837 (+)
20524326	mmu-miR-6237	1.5786	1.14762	1.80627	23	UUAAGGAUUGGGUCUUGGAAUUC	MIMAT0024858	chr9:9894484-9894506 (+)
20524329	mmu-miR-6240	1.86	9.31887	10.2142	26	CCAAAGCAUCGCGAAGGCCCACGGCG	MIMAT0024861	chr5:114851973-114851998 (+)
20524634	mmu-miR-6349	2.37371	3.62994	4.87708	22	UGGAAUGUGGGAGGGGCAUGCG	MIMAT0025092	chr1:39186908-39186929 (-)
20524636	mmu-miR-6351	1.55285	1.21203	1.84695	23	UAGCGUUGCUCAGGGAGCACAUG	MIMAT0025094	chr1:73855553-73855575 (-)
20524652	mmu-miR-6366	2.47465	8.44065	9.74788	22	AGCUAAGGGGCCCGGGGAGCCA	MIMAT0025110	chr16:18165093-18165114 (-)
20524654	mmu-miR-6368	2.10977	3.17871	4.25579	21	CUGGGAAGCAGUGGAGGGGAG	MIMAT0025112	chr13:28710796-28710816 (-)
20524656	mmu-miR-6370	2.0924	1.95287	3.01803	21	GCAGGAACAGCAAAGGGGAAG	MIMAT0025114	chr6:19555438-19555458 (+)
20524665	mmu-let-7j	1.75028	1.45445	2.26203	24	UGAGGUAUUAGUUUGUGCUGUUAU	MIMAT0025123	chr3:140028281-140028304 (+)
20524666	mmu-miR-6378	2.43604	1.57052	2.85505	22	UGGUUCACGGGAGGACACACGC	MIMAT0025124	chr3:34922623-34922644 (-)
20524690	mmu-miR-21c	1.55345	1.51107	2.14655	21	UAGCUUAUCAGACUGGUACAA	MIMAT0025148	chr8:128278188-128278208 (-)
20524703	mmu-miR-6408	1.5786	1.16396	1.82261	24	CACAUGGGCUUGCAUGGGAUGGUC	MIMAT0025161	chr10:60923077-60923100 (+)
20524715	mmu-miR-6418-5p	1.52274	2.03717	2.64383	21	UCAGGGGAAGGGAAGAGAUGC	MIMAT0025173	chr5:137529551-137529571 (-)
20524720	mmu-miR-451b	1.59536	1.6669	2.34079	21	UGGGAGCAGCAAGAGAACCGU	MIMAT0025178	chr11:78073219-78073239 (-)
20525124	mmu-miR-6538	1.97859	10.5656	11.5501	19	CGCGGGCUCCGGGGCGGCG	MIMAT0025583	chr12:26414970-26414988 (-)
20525757	mmu-miR-6898-5p	1.98863	3.30119	4.29297	22	UGUAAGGGGAGAUGCAGGGAGC	MIMAT0027696	chr1:36348732-36348753 (-)
20525758	mmu-miR-6898-3p	1.5155	1.20648	1.80627	21	AAGUCUCUUUGUACCUUCUCU	MIMAT0027697	chr1:36348688-36348708 (-)
20525773	mmu-miR-6906-5p	1.72734	3.12703	3.91559	24	AUGGAUGGGCAGACGGACAGACAG	MIMAT0027712	chr10:60126777-60126800 (+)
20525785	mmu-miR-6912-5p	1.8283	1.92614	2.79664	22	UACAGGGAGGGUGCUCAGGCAG	MIMAT0027724	chr10:80609265-80609286 (+)
20525789	mmu-miR-6914-5p	3.71981	2.95302	4.84825	24	UCCUGGGGUGGUGGUGGCCACAGA	MIMAT0027728	chr10:128382843-128382866 (+)
20525790	mmu-miR-6914-3p	1.5155	0.991255	1.59105	19	UCUGUCCACCUCUUCCCAG	MIMAT0027729	chr10:128382882-128382900 (+)
20525795	mmu-miR-6917-5p	1.5525	2.04629	2.68088	21	UGUGGAAGGGGAGUUGUGCCG	MIMAT0027734	chr10:128584472-128584492 (-)
20525798	mmu-miR-6918-3p	1.5155	1.05116	1.65095	22	UGAGCCUGUGCCCUUCUCACAG	MIMAT0027737	chr11:4891381-4891402 (+)
20525805	mmu-miR-6922-5p	1.51202	2.00095	2.59743	23	UGUGGGAGGGGACUGUAGAGAGG	MIMAT0027744	chr11:60202300-60202322 (-)
20525813	mmu-miR-6926-5p	1.55085	2.08838	2.72144	22	UCAGUGGGGUGAGGGAUGGUGA	MIMAT0027752	chr11:74868168-74868189 (-)
20525823	mmu-miR-6931-5p	2.17208	7.11517	8.23425	21	UGGGGUGGGGAGUGGGGGACU	MIMAT0027762	chr11:102999896-102999916 (-)
20525827	mmu-miR-6933-5p	1.5786	1.20017	1.85881	22	UGGCGGCAGUCAGGAUACCUGU	MIMAT0027766	chr11:118002279-118002300 (+)
20525849	mmu-miR-6944-5p	1.74225	5.94938	6.75034	23	GUGAGAGCGGGGGGAGUGGCAAG	MIMAT0027788	chr13:55477754-55477776 (-)
20525853	mmu-miR-6946-5p	1.55085	1.49518	2.12824	21	AAAAGGGAGAGAAAGAAAUGC	MIMAT0027792	chr14:20690640-20690660 (+)
20525869	mmu-miR-6954-5p	1.68122	3.46863	4.21813	22	UGGGGCAGUUCUGGGGGCAGAU	MIMAT0027808	chr15:76433219-76433240 (+)
20525893	mmu-miR-3547-5p	1.84591	7.19424	8.07858	25	GUGGGAAGAGGGGUGGGGCCCGGGA	MIMAT0027832	chr17:25245614-25245638 (-)
20525895	mmu-miR-6966-5p	1.62324	1.60557	2.30445	21	CUCGGGGAUGUGGACAGCACA	MIMAT0027834	chr17:25780813-25780833 (+)
20525899	mmu-miR-6968-5p	1.87242	8.17264	9.07755	22	AGGGGGCGAGGGGGCCCUGUGG	MIMAT0027838	chr17:26935472-26935493 (+)
20525909	mmu-miR-6973a-5p	2.81464	2.97927	4.47223	22	UACGGUGGGAGGGGUGGAGUUG	MIMAT0027848	chr17:35194977-35194998 (+)
20525913	mmu-miR-6975-5p	2.0107	3.53586	4.54355	23	GCUGGGGAGAAAGGGGUUUGGCA	MIMAT0027852	chr17:35244080-35244102 (+)
20525917	mmu-miR-6977-5p	1.96871	1.97849	2.95573	25	GUGAGGCGCUGUGGGCACGGCUUGG	MIMAT0027856	chr17:56418885-56418909 (-)
20525927	mmu-miR-6982-5p	1.78519	1.97244	2.80851	25	CUGGAGGAUCGCAGGGGUGGCCUGG	MIMAT0027866	chr18:60958078-60958102 (+)
20525931	mmu-miR-6984-5p	3.29514	4.50961	6.22995	24	ACUGAAAGGCAAUGAAGGAGGAGC	MIMAT0027870	chr19:3288925-3288948 (+)
20525939	mmu-miR-6988-5p	1.64228	1.86804	2.58374	21	GGGGUGGAGAGCUGAGGCCCA	MIMAT0027878	chr19:6051338-6051358 (+)
20525956	mmu-miR-6996-3p	1.55285	1.31555	1.95047	23	CGGUGUCUCUGGUCACUCUGCAG	MIMAT0027895	chr2:26470059-26470081 (-)
20525965	mmu-miR-7001-5p	2.1449	1.88099	2.9819	23	AGGCAGGGUGUGAGCGUGAGCAU	MIMAT0027904	chr2:93421980-93422002 (-)
20525976	mmu-miR-7005-3p	1.59536	1.24338	1.91726	25	CUGUGCCUGCUACCCAUCCCUUGCA	MIMAT0027915	chr2:180179756-180179780 (-)
20525979	mmu-miR-7007-5p	1.82355	4.64887	5.51562	23	UCAGAAGAGGCAGUGGAGGAGAU	MIMAT0027918	chr3:20222332-20222354 (-)
20525983	mmu-miR-7009-5p	2.47007	2.12687	3.43142	22	UUGGGGUCAGGGGACCAGAGCU	MIMAT0027922	chr3:36475498-36475519 (-)
20525987	mmu-miR-7011-5p	1.62212	3.29815	3.99603	23	AGGAGGAUGGGAGAGGGAGGUGU	MIMAT0027926	chr3:88440924-88440946 (-)
20525989	mmu-miR-7012-5p	1.64228	2.15171	2.86741	23	AAGGAGAGGAGUUGGCAGGGACU	MIMAT0027928	chr3:90270154-90270176 (+)
20525993	mmu-miR-7014-5p	2.10395	1.4369	2.51	22	UUGGGUGCUGUGGAAGGGACAG	MIMAT0027932	chr3:95734947-95734968 (-)
20525998	mmu-miR-7016-3p	1.51658	3.83584	4.43667	22	ACCUGCCUCCUGCUCUCCCCAG	MIMAT0027937	chr4:129684500-129684521 (-)
20525999	mmu-miR-7017-5p	1.75028	1.3075	2.11508	24	AGAGGGUUGUGAGACUAGGGCUGU	MIMAT0027938	chr4:133195660-133195683 (+)
20526001	mmu-miR-7018-5p	2.67028	2.62173	4.03872	24	GUGAGCAGACAGGGAGUGGUGGGG	MIMAT0027940	chr4:137538286-137538309 (+)
20526003	mmu-miR-7019-5p	1.75859	1.9977	2.81212	23	AUCUGGGAGGGGCUGUCAGGAGU	MIMAT0027942	chr4:138316173-138316195 (-)
20526005	mmu-miR-7020-5p	2.63366	1.72745	3.12452	24	UGGGAUGGUGGAGAGGGUGACCAG	MIMAT0027944	chr4:139644047-139644070 (+)
20526011	mmu-miR-7023-5p	2.3593	2.81582	4.05418	23	AUGGGGGAGCUGGGAUUGGGCGU	MIMAT0027950	chr4:149655540-149655562 (-)
20526045	mmu-miR-7040-5p	2.9092	2.25055	3.79117	22	CAUACGGAGGGAGAUGGAGGCG	MIMAT0027984	chr6:83049716-83049737 (+)
20526049	mmu-miR-7042-5p	1.87374	1.75982	2.66574	21	UAGAGACAGCAGAAGGGCCAC	MIMAT0027988	chr6:113707213-113707233 (+)
20526053	mmu-miR-7044-5p	3.58078	4.02636	5.86663	19	GUGUGGUGGUGGUGGCGGC	MIMAT0027992	chr6:118085197-118085215 (+)
20526055	mmu-miR-7045-5p	1.60693	8.19872	8.88303	21	AGCGGGUGGGGGAGGGGGACU	MIMAT0027994	chr6:125097029-125097049 (+)
20526057	mmu-miR-7046-5p	2.23626	2.63743	3.79852	24	UGUAGGGUGAGGCUGGGAGCCAGG	MIMAT0027996	chr7:24970047-24970070 (-)
20526058	mmu-miR-7046-3p	1.71672	1.5503	2.32996	22	UGAACCACCCAUCCCCCUACAG	MIMAT0027997	chr7:24970010-24970031 (-)
20526063	mmu-miR-7049-5p	1.93521	1.29908	2.25157	23	UCUGAAGGCAGUCAGGUAGGCGG	MIMAT0028002	chr7:28560957-28560979 (-)
20526069	mmu-miR-7052-5p	2.55399	2.55033	3.90308	21	UGUGGGAAGGUGGAGGCCUUU	MIMAT0028008	chr7:44470352-44470372 (+)
20526093	mmu-miR-7064-5p	1.69232	1.36923	2.12824	24	UCAGAGGCAUAAAGGUCAUUUGCU	MIMAT0028032	chr7:143570731-143570754 (-)
20526095	mmu-miR-7065-5p	2.04388	1.22324	2.25456	21	AGUGUAGCAGGUAAACCAGGA	MIMAT0028034	chr8:13136077-13136097 (+)
20526101	mmu-miR-6769b-5p	2.02754	4.70674	5.72647	20	CCUGGUGGGUGGGGAAGAGC	MIMAT0028040	chr8:71631083-71631102 (-)
20526105	mmu-miR-7069-5p	1.88141	3.80618	4.71799	23	UUGGGGGCCUGGGAGGGUGACAC	MIMAT0028044	chr8:84867952-84867974 (+)
20526111	mmu-miR-7072-5p	2.41852	2.53785	3.81198	22	GAGGGGAGACAAGAGGCAAGGC	MIMAT0028050	chr8:94505051-94505072 (+)
20526126	mmu-miR-7079-3p	1.59536	1.15634	1.83023	21	UGACUUCUGUUCUCUUUCCAG	MIMAT0028065	chr8:123105023-123105043 (+)
20526129	mmu-miR-7081-5p	3.48484	3.80345	5.60454	26	AGAGGAGGGUGCUCGGCCGGGGAUUA	MIMAT0028068	chr9:20914134-20914159 (-)
20526131	mmu-miR-7082-5p	1.81521	6.87955	7.73969	21	UACGGGCAGGAGGAGGGGAGG	MIMAT0028070	chr9:21075563-21075583 (-)
20526137	mmu-miR-7085-5p	1.75916	4.68017	5.49505	22	CAGUGGGGGCAGGCCAGCAGGA	MIMAT0028076	chr9:44400428-44400449 (+)
20526143	mmu-miR-7088-5p	3.51451	2.39827	4.21159	25	GCAAGUGGUGGUGAGGAGGGGAAAC	MIMAT0028082	chr9:108081498-108081522 (+)
20526152	mmu-miR-7092-3p	1.74021	1.20648	2.00574	24	UGUUCUUUGUUUUGUUUGCCUUAG	MIMAT0028091	chrX:74317406-74317429 (+)
20526157	mmu-miR-7094b-2-5p	1.5786	1.27678	1.93543	23	UCUGGAGAGGAUACAGGGUCUGA	MIMAT0028096	chr12:114513672-114513694 (-)
20526190	mmu-miR-7116-5p	1.88578	2.77435	3.68952	21	UGAAGACAUCAGGAAAAAAAA	MIMAT0028129	chr11:100478455-100478475 (-)
20526191	mmu-miR-7116-3p	1.51202	1.24667	1.84315	22	UUUUUUUCCUUUGCCUUCUCAG	MIMAT0028130	chr11:100478411-100478432 (-)
20527036	mmu-miR-7210-5p	1.78519	1.08834	1.92441	23	UAACAUUGUAGACAGGCACAAAG	MIMAT0028388	chr14:24088877-24088899 (+)
20527052	mmu-miR-7218-5p	1.55345	1.37026	2.00574	21	UGCAGGGUUUAGUGUAGAGGG	MIMAT0028404	chr17:27358097-27358117 (+)
20527061	mmu-miR-7222-3p	2.47767	2.69361	4.00259	23	UCCAGGACAGUGGGCAGGAGCAG	MIMAT0028413	chr2:92594654-92594676 (+)
20527078	mmu-miR-7231-5p	1.5155	1.86898	2.46877	22	UUGGGGAACACUGGGGCAUACC	MIMAT0028430	chr6:122831377-122831398 (+)
20527092	mmu-miR-7238-5p	1.67601	3.47359	4.21863	18	AUGCGGAUGGGACGCGGC	MIMAT0028444	chr8:11635719-11635736 (-)
20528510	mmu-miR-7648-5p	2.83961	1.34627	2.85196	20	CCGCGUUCCGGGCUCGGCGC	MIMAT0029798	chr15:90224360-90224379 (+)
20528521	mmu-miR-7036b-3p	1.55085	2.17069	2.80375	22	UUCCUGGUGGGCCUCGGGGUCC	MIMAT0029809	chr5:34574192-34574213 (+)
20528534	mmu-miR-7658-5p	4.28249	3.19527	5.29372	20	UGUGGGCGUGGCGGUGCUGG	MIMAT0029822	chr4:156230096-156230115 (-)
20528551	mmu-miR-7666-3p	4.90376	2.84523	5.13912	19	GAUGCAGCGCACGGGCGAG	MIMAT0029839	chr8:40307875-40307893 (-)
20528557	mmu-miR-7669-3p	1.96871	2.08509	3.06234	23	GAGCUGGGUGUGGUGGCACAUGC	MIMAT0029845	chr3:90011153-90011175 (-)
20528561	mmu-miR-7671-3p	1.81995	5.51334	6.37723	22	AAGCGGGCAGGCGGAGAACCAC	MIMAT0029849	chr11:53763597-53763618 (-)
20528562	mmu-miR-7672-5p	1.54333	2.32295	2.94899	22	CGGUGGACUUGACAGCGGGCGA	MIMAT0029850	chr14:26669587-26669608 (-)
20528571	mmu-miR-7675-3p	1.64675	1.1424	1.86203	21	UGUUUCAUUUGUUCGUGACUC	MIMAT0029859	chr12:11299924-11299944 (+)
20528576	mmu-miR-292b-5p	2.83007	2.29381	3.79465	23	ACUCAAAACCUGGCGGCACUUUU	MIMAT0029864	chr7:3219237-3219259 (-)
20528591	mmu-miR-3620-3p	1.94803	1.82617	2.78819	22	CUGCUCAGCCCCGCCCACCCCA	MIMAT0029879	chrX:150547385-150547406 (-)
20528603	mmu-miR-7684-3p	1.50967	1.81215	2.40637	22	UGCUGACUGGGGCUGGCCUGUG	MIMAT0029891	chr15:82393919-82393940 (-)
20529955	mmu-miR-8095	1.65907	1.50285	2.23323	22	AAAGGAUUCUGCUGUCUGUCCC	MIMAT0031396	chr16:22532128-22532149 (-)
20529962	mmu-miR-8100	1.55085	2.6237	3.25676	23	AGGAGGAAAGGGAGCAAGCAGGU	MIMAT0031403	chr11:46102300-46102322 (+)
20529964	mmu-miR-8101	2.73121	7.28994	8.73948	22	GGCGAGCGGAGCCGGAGGAGCC	MIMAT0031405	chr11:102230103-102230124 (-)
20529965	mmu-miR-8102	2.95711	3.18519	4.74937	22	UCACGCGGGGGAACGAGGAAGA	MIMAT0031406	chr11:97744974-97744995 (+)
20529967	mmu-miR-8104	2.46706	1.37553	2.67833	22	CAGGAUGAGGUGGAGUGCAGCG	MIMAT0031408	chr10:122679336-122679357 (+)
20529974	mmu-miR-8109	5.24643	1.77819	4.16953	21	GCGCCGCGUGCCGGCCGCGGG	MIMAT0031415	chr8:85700935-85700955 (+)
20529975	mmu-miR-8110	3.16655	7.76643	9.42934	21	AAGCGUGGAUUGGGGGGGGGG	MIMAT0031416	chr8:89024791-89024811 (+)
20529982	mmu-miR-8117	1.79655	1.91788	2.76311	21	GCUCGUGUGGAACAGAAGGGG	MIMAT0031423	chr5:50252823-50252843 (+)
