# Supplementary material for: MicroRNA expression analysis in the liver of high fat diet-induced obese mice
Source: Data Brief. 2016 Dec 1;9:1155–9. doi: 10.1016/j.dib.2016.11.081 (PMC5153443; doi:10.1016/j.dib.2016.11.081)
Supplement: Supplementary File 2 — HFD - downregulated miRNAs (Excel file: HFD - downregulated miRNAs.xlsx). [file mmc3.xlsx]

## Sheet: data2
ProbeID	microRNA	Fold change	Normal Fat Diet	High Fat Diet	b.p	Sequence	Accession	Alignments
20500268	mmu-miR-127-3p	0.221165	5.10897	2.93216	22	UCGGAUCCGUCUGAGCUUGGCU	MIMAT0000139	chr12:109592888-109592909 (+)
20500299	mmu-miR-146a-5p	0.45642	9.04936	7.91779	22	UGAGAACUGAAUUCCAUGGGUU	MIMAT0000158	chr11:43374435-43374456 (-)
20500402	mmu-miR-200b-3p	0.370311	4.96905	3.53586	22	UAAUACUGCCUGGUAAUGAUGA	MIMAT0000233	chr4:156055685-156055706 (-)
20500632	mmu-miR-292-5p	0.422103	2.15165	0.907323	22	ACUCAAACUGGGGGCUCUUUUG	MIMAT0000369	chr7:3219200-3219221 (+)
20500900	mmu-miR-26b-5p	0.412956	6.55124	5.2753	21	UUCAAGUAAUUCAGGAUAGGU	MIMAT0000534	chr1:74394324-74394344 (+)
20501149	mmu-miR-7a-1-3p	0.459538	3.51661	2.39486	22	CAACAAAUCACAGUCUGCCAUA	MIMAT0004670	chr13:58392800-58392821 (-)
20501262	mmu-miR-379-5p	0.241339	4.89825	2.84738	21	UGGUAGACUAUGGAACGUAGG	MIMAT0000743	chr12:109709065-109709085 (+)
20504200	mmu-miR-541-5p	0.403606	3.94772	2.63874	25	AAGGGAUUCUGAUGUUGGUCACACU	MIMAT0003170	chr12:109742422-109742446 (+)
20505071	mmu-miR-490-3p	0.45991	2.1933	1.07272	22	CAACCUGGAGGACUCCAUGCUG	MIMAT0003780	chr6:36421800-36421821 (+)
20510804	mmu-miR-1839-3p	0.288614	4.96723	3.17444	23	AGACCUACUUAUCUACCAACAGC	MIMAT0009457	chr7:81529958-81529980 (+)
20515381	mmu-miR-3065-5p	0.434199	3.5831	2.37953	22	UCAACAAAAUCACUGAUGCUGG	MIMAT0014836	chr11:120014780-120014801 (+)
20515388	mmu-miR-3068-3p	0.192865	4.77808	2.40375	22	GGUGAAUUGCAGUACUCCAACA	MIMAT0014843	chr12:87437685-87437706 (-)
20515422	mmu-miR-3084-3p	0.288243	5.8857	4.09106	21	UUCUGCCAGUCUCCUUCAGAC	MIMAT0014877	chr19:24942240-24942260 (-) // chr19:60774334-60774354 (-)
20520366	mmu-miR-5113	0.332226	3.10206	1.5123	23	ACAGAGGAGGAGAGAGAUCCUGU	MIMAT0020621	chr15:80940049-80940071 (+)
20525121	mmu-let-7k	0.382299	4.23461	2.84738	19	UGAGGUAGGAGGUUGUGUG	MIMAT0025580	chr5:147283257-147283275 (-)
20525934	mmu-miR-6985-3p	0.429854	2.00083	0.782751	21	CUCACAGCCACCUCCUCACAG	MIMAT0027873	chr19:4263818-4263838 (-)
20528613	mmu-miR-290b-3p	0.36431	2.51	1.05324	22	AAGUGCCCCCAUAGUUUGAGUA	MIMAT0029901	chr7:3218638-3218659 (-)
20528623	mmu-miR-7243-3p	0.451397	2.34909	1.20156	20	UCAGAACAGCUGACAGCAGU	MIMAT0029911	chr9:102304924-102304943 (-)
